# Supplementary material for: Growth Characteristics of a Desmodesmus Species from the San Antonio Springs and Its Short-Term Impact on Soil Microbial Dynamics
Source: Life (Basel). 2024 Aug 23;14(9):1053. doi: 10.3390/life14091053 (PMC11433310; doi:10.3390/life14091053)
Supplement: Supplementary file 1 [file life-14-01053-s001.zip]

Archive with 1 entries (1 files):
- life-3125568-supplementary.pdf
